# Supplementary material for: Seasonality and weather dependance of Acinetobacter baumannii complex bloodstream infections in different climates in Brazil
Source: PLoS One. 2021 Aug 19;16(8):e0255593. doi: 10.1371/journal.pone.0255593 (PMC8376013; doi:10.1371/journal.pone.0255593)
Supplement: S1 File — (XLSX) [file pone.0255593.s001.xlsx]

## Sheet: Botucatu city anonymized
Month	Average weather data			Acinetobacter bloodstream infections rates
	temperature	humidity	total rainfall	Intensive care unit, Carbapenem-R	Overall intensive care units	Non-critical wards, Carbapenem-R	Overall non critical wards	Overall Carbapenem-R	Overall Acinetobacter
2006-01-01	21	81.4	172	19.2678	57.8035	0	13.0548	24.3784	38.5356
2006-02-01	21.8	85.4	262.7	0	0	0	0	0	0
2006-03-01	21.7	87.8	211.2	0	37.037	0	5.65931	13.0039	37.037
2006-04-01	20.3	81.6	60.9	0	56.391	0	13.1839	24.4021	56.391
2006-05-01	15.2	77.7	8.7	0	17.5131	0	5.50661	8.37872	17.5131
2006-06-01	16.3	75.7	15.4	0	35.8423	0	6.82128	14.8221	35.8423
2006-07-01	17.9	68.9	29.2	0	18.018	0	0	4.55996	18.018
2006-08-01	20.6	63.7	16	0	18.4502	0	0	4.29738	18.4502
2006-09-01	19.9	73.8	49.2	0	19.4553	0	6.18047	9.38086	19.4553
2006-10-01	21.8	82.5	96.3	0	18.5874	0	5.87199	8.92459	18.5874
2006-11-01	21	80.8	85.7	0	0	0	0	0	0
2006-12-01	23.6	88.2	225.9	0	18.2149	0	0	5.21376	18.2149
2007-01-01	26.9	86	410.8	0	38.5356	0	12.747	19.1571	38.5356
2007-02-01	29.3	76.7	108.9	0	41.58	0	6.81663	15.4004	41.58
2007-03-01	30.2	69.7	49	0	37.037	0	5.55247	12.815	37.037
2007-04-01	27.6	82.1	40.3	0	18.797	0	0	4.80077	18.797
2007-05-01	23.3	71.6	42.1	0	35.0263	0	10.989	16.7294	35.0263
2007-06-01	25.2	66.5	23.4	0	35.8423	0	6.36943	14.0977	35.8423
2007-07-01	22.7	69.8	172.6	0	36.036	0	12.3916	18.4417	36.036
2007-08-01	25.6	62.1	0	0	55.3506	0	11.3379	21.6826	55.3506
2007-09-01	28.9	49	10	0	19.4553	0	6.17284	9.37207	19.4553
2007-10-01	30.3	57.5	77.7	0	18.5874	0	0	4.34783	18.5874
2007-11-01	26.5	67.3	177	18.9036	18.9036	0	0	4.67727	0
2007-12-01	28.1	65.4	180.6	0	18.2149	0	7.12758	10.2459	18.2149
2008-01-01	22.5	72.5	279.3	0	17.331	0	0	4.74834	17.331
2008-02-01	23.5	68.3	94.6	18.9753	56.926	6.5189	13.0378	24.2601	37.9507
2008-03-01	23	61.1	60.9	18.1159	54.3478	0	5.86166	17.7148	36.2319
2008-04-01	21.6	68.9	102.8	0	38.2409	0	6.1237	13.9147	38.2409
2008-05-01	18.3	54.7	115.7	17.3611	52.0833	6.2461	12.4922	22.9674	34.7222
2008-06-01	17.6	60	30.8	0	0	0	0	0	0
2008-07-01	19.1	40.5	0	18.1159	36.2319	0	5.76369	13.1176	18.1159
2008-08-01	20.3	53.3	104.1	0	18.1159	0	0	4.53104	18.1159
2008-09-01	20.3	63.4	29.9	17.7936	35.5872	5.63698	11.274	17.1233	17.7936
2008-10-01	22.5	72.1	153.8	15.361	15.361	0	0	4.20168	0
2008-11-01	22	73.2	69.3	15.7978	31.5956	6.18429	6.18429	13.3333	15.7978
2008-12-01	22.7	70.5	136.5	31.1526	31.1526	13.7836	13.7836	19.1113	0
2009-01-01	22.4161	72.7	331.6	15.0602	30.1205	7.07214	14.1443	19.2493	15.0602
2009-02-01	23.9446	78.3018	141.6	83.682	104.603	19.685	26.2467	44.955	20.9205
2009-03-01	24.0435	73.9329	111.5	32.6264	48.9396	11.1421	11.1421	20.7641	16.3132
2009-04-01	21.5917	72.527	86.8	15.9744	47.9233	0	6.03865	17.5285	31.9489
2009-05-01	19.9516	73.9477	62.7	14.881	44.6429	0	5.6243	16.3265	29.7619
2009-06-01	16.0583	73.1603	102.7	33.6134	67.2269	5.97729	17.9319	30.8642	33.6134
2009-07-01	17.7742	79.5529	143.8	14.4509	28.9017	0	0	8.41397	14.4509
2009-08-01	18.9048	67.5616	89.1	14.0252	42.0757	0	11.1235	19.9124	28.0505
2009-09-01	20.645	76.1382	150.5	27.248	68.1199	11.3379	28.3447	40.032	40.8719
2009-10-01	20.9387	77.6294	141.8	15.015	30.03	5.81734	11.6347	16.7715	15.015
2009-11-01	24.63	76.0727	289	0	14.7059	0	6.06061	8.58369	14.7059
2009-12-01	22.9258	81.1831	327.1	15.748	15.748	0	0	4.75059	0
2010-01-01	27.199	81.0526	296.4	28.4495	42.6743	6.59631	6.59631	18.0261	14.2248
2010-02-01	28.7193	73.3823	102.4	34.2466	68.4932	6.31313	12.6263	27.6753	34.2466
2010-03-01	27.6871	73.6844	43	28.4091	56.8182	5.01253	15.0376	25.9355	28.4091
2010-04-01	25.1438	73.0434	28.8	0	15.9744	0	5.48546	8.1666	15.9744
2010-05-01	22.2723	74.5939	16	0	0	0	0	0	0
2010-06-01	22.198	65.711	8	28.86	43.29	5.95948	5.95948	16.8705	14.43
2010-07-01	23.3519	67.7245	0	13.8696	13.8696	0	5.67859	8.05802	0
2010-08-01	24.6971	54.4047	0	0	0	0	0	0	0
2010-09-01	26.11	65.1527	65.9598	15.3846	30.7692	5.59597	11.1919	16.4136	15.3846
2010-10-01	25.6923	71.9829	76.1498	15.528	15.528	5.31632	5.31632	7.92079	0
2010-11-01	27.4827	69.7427	147.893	12.1655	24.3309	0	0	7.1048	12.1655
2010-12-01	27.7261	80.9348	269.155	11.8483	11.8483	5.26316	5.26316	7.28863	0
2011-01-01	22.9639	83.551	472.184	15.625	15.625	0	0	4.30663	0
2011-02-01	23.1857	79.6268	181.969	0	0	5.14403	5.14403	3.91083	0
2011-03-01	21.0045	85.6013	148.093	45.4545	60.6061	0	4.7081	17.9598	15.1515
2011-04-01	20.8823	79.0903	116.355	15.3374	30.6748	0	4.9554	11.236	15.3374
2011-05-01	17.449	75.23	15.2082	14.2653	14.2653	0	0	3.42466	0
2011-06-01	16.0073	70.628	44.1286	14.5985	14.5985	5.01253	5.01253	7.46269	0
2011-07-01	18.4294	65.481	8.47669	29.8507	29.8507	4.60617	4.60617	10.5597	0
2011-08-01	18.9971	63.4465	25.0312	0	0	8.65426	8.65426	6.59848	0
2011-09-01	19.4373	59.262	0.498629	15.3374	15.3374	0	5.04286	7.59013	0
2011-10-01	20.2013	73.8806	351.658	30.4414	30.4414	0	0	7.29927	0
2011-11-01	20.123	71.2793	92.6452	14.8148	14.8148	9.44733	9.44733	10.745	0
2011-12-01	22.1681	71.5481	126.527	14.771	14.771	15.121	25.2016	22.5479	0
2012-01-01	20.7116	82.1461	361.506	0	0	0	5.38503	3.93856	0
2012-02-01	23.8948	72.5886	160.683	0	17.1527	4.4405	13.3215	14.1093	17.1527
2012-03-01	22.3735	73.4629	59.8355	0	14.4092	0	0	3.45066	14.4092
2012-04-01	20.9859	79.5016	239.092	0	0	0	4.98504	3.74392	0
2012-05-01	17.7042	78.9694	86.5121	0	0	12.2175	18.3262	12.9983	0
2012-06-01	17.082	86.4153	217.851	0	0	1.09866	3.29598	3.08071	0
2012-07-01	17.5248	68.1703	22.0643	0	0	0	0.964413	0.90629	0
2012-08-01	19.2168	61.2474	0	28.5307	28.5307	0	0	1.89627	0
2012-09-01	20.7033	61.9273	50.2368	14.7059	29.4118	1.04515	2.0903	3.9032	14.7059
2012-10-01	22.7945	67.1513	132.012	58.3942	72.9927	1.03146	1.03146	5.78035	14.5985
2012-11-01	21.4137	73.034	129.02	48.8599	48.8599	0	0	3.04013	0
2012-12-01	23.4929	80.1239	371.229	0	0	0	0	0	0
2013-01-01	26.3787	84.1419	193.967	14.2045	14.2045	1.92641	4.81603	5.41223	0
2013-02-01	28.0571	80.5164	203.815	0	0	1.05031	2.10062	1.97941	0
2013-03-01	26.2542	83.23	193.106	14.8368	14.8368	0.891424	1.78285	2.5227	0
2013-04-01	24.3127	79.5053	120.045	16.7504	16.7504	1.86393	1.86393	2.64854	0
2013-05-01	22.701	75.5123	93.1189	29.1971	29.1971	1.82017	1.82017	3.42671	0
2013-06-01	21.0693	85.708	107.828	0	0	0	0.918864	0.865127	0
2013-07-01	21.2381	75.5877	55.3478	0	0	0.925754	0.925754	0.869112	0
2013-08-01	24.3019	61.2423	0.498629	28.5307	28.5307	0	0	1.74004	0
2013-09-01	24.9573	66.9347	83.271	29.4118	29.4118	0.954381	0.954381	2.68865	0
2013-10-01	25.5732	72.5229	106.707	29.1971	29.1971	1.86411	1.86411	3.50447	0
2013-11-01	27.1787	73.3073	53.6275	0	0	0.983768	0.983768	0.92773	0
2013-12-01	29.3945	72.4477	55.2231	0	0	4.2767	4.2767	4	0
2014-01-01	24.42	69.7826	90.0716	14.2045	14.2045	3.17696	4.23594	4.92756	0
2014-02-01	24.9686	63.19	79.2533	47.8469	47.8469	0.990982	0.990982	3.73204	0
2014-03-01	22.2775	78.9616	128.449	14.8368	29.6736	0.965624	0.965624	2.71985	14.8368
2014-04-01	20.84	76.5347	98.2656	33.5008	33.5008	4.54711	5.45653	6.90072	0
2014-05-01	18.5232	73.6303	64.9018	14.5985	14.5985	0.850412	0.850412	1.6072	0
2014-06-01	18.501	72.2817	1.27	0	0	0.850268	1.70054	1.6107	0
2014-07-01	17.2423	68.7194	27.68	0	0	0	0	0	0
2014-08-01	19.3245	57.3248	14.73	15.1515	15.1515	0	0	0.756315	0
2014-09-01	20.7317	66.5317	114.812	0	14.5138	1.6818	3.36361	3.97425	14.5138
2014-10-01	22.4003	58.5477	33.524	29.1971	29.1971	0	0	1.56678	0
2014-11-01	21.4563	75.9643	147.32	0	0	0	0	0	0
2014-12-01	22.4839	77.9458	297.954	0	0	0.940203	0.940203	0.885034	0
2015-01-01	24.7213	72.0681	226.253	16.5017	16.5017	0	0	0.88269	0
2015-02-01	22.4318	82.9707	248.317	0	0	0	0	0	0
2015-03-01	21.5265	84.8739	243.68	15.1745	15.1745	0.822436	0.822436	1.56031	0
2015-04-01	20.6077	79.5133	39.9402	0	0	0	0	0	0
2015-05-01	18.1971	82.1226	118.424	14.0845	14.0845	1.69563	1.69563	2.39904	0
2015-06-01	18.1213	74.0917	23.4356	30.1659	30.1659	0	0	1.64908	0
2015-07-01	17.6952	78.0619	79.282	14.7059	14.7059	0	0	0.797194	0
2015-08-01	20.2561	58.2919	48.9903	0	0	0.825287	0.825287	0.780457	0
2015-09-01	21.545	68.5167	218.025	0	0	2.58309	3.44412	3.26318	0
2015-10-01	22.2423	73.5861	79.7806	32.3102	48.4653	0	0.84631	3.21673	16.1551
2015-11-01	21.8727	84.5777	187.983	15.7233	15.7233	0	1.74307	2.47729	0
2015-12-01	22.7771	82.4719	294.565	0	0	0	0	0	0

## Sheet: Fortaleza city anonymized
Month	Average weather data			Acinetobacter bloodstream infections rates
	temperature	humidity	total rainfall	Intensive care unit, Carbapenem-R	Overall intensive care units	Non-critical wards, Carbapenem-R	Overall non critical wards	Overall Carbapenem-R	Overall Acinetobacter
2006-01-01	27	71.4267	86.0667	0	0	0	0	0	0
2006-02-01	27.4667	76.15	218.333	0	0	0	0	0	0
2006-03-01	27.3	77.8467	264.533	0	0	0	0	0	0
2006-04-01	26.2667	82.9067	465.267	0	0	0	0	0	0
2006-05-01	26.2	82.11	248.667	0	0	0	0	0	0
2006-06-01	26.1333	78.2967	180.2	0	0	0	0	0	0
2006-07-01	26.1	75.8067	151.467	0	0	0	0	0	0
2006-08-01	26.4	70.4733	27.7333	0	0	0	0	0	0
2006-09-01	27.21	66.0767	2.46667	0	0	0	0	0	0
2006-10-01	27.1667	67.3367	5.53333	0	0	0	0	0	0
2006-11-01	28.1333	65.0933	3.73333	0	0	0	0	0	0
2006-12-01	27.9667	69.7567	25.0667	0	0	0	0	0	0
2007-01-01	25.2	71.43	34.8	0	0	0	0	0	0
2007-02-01	27	78.35	274.8	0	0	0	0	0	0
2007-03-01	26.9	79.26	262.4	0	0	0	0	0	0
2007-04-01	27	79.94	291.4	0	0	0	0	0	0
2007-05-01	27	77.23	143.6	0	0	0	0	0	0
2007-06-01	26.4	75.01	56.6	0	0	0.790306	3.42466	0.790306	6.99138
2007-07-01	26.5	71.98	46.4	0	0	0.237361	0.237361	0.237361	2.15843
2007-08-01	26.6	66.32	1.2	2.64201	5.28402	0	0	2.64201	2.31481
2007-09-01	26.9	66.33	3.2	0	0	0	0	0	0
2007-10-01	27.1	67.03	1.4	0	0	0.239808	0.239808	0.239808	2.13584
2007-11-01	27.6	68	4.6	0	0	0.23116	2.54277	0.23116	2.06016
2007-12-01	28.2	67.66	4.2	0	0	0	0	0	0
2008-01-01	28.4333	67.65	68.8	0	0	0	0	0	0
2008-02-01	27.4667	73.7333	102.267	0	0	0	0	0	0
2008-03-01	26.2	80.71	310.4	0	0	0.229832	2.52815	0.229832	2.03749
2008-04-01	25.8	83.26	10.6	2.98151	5.96303	0	0	2.98151	2.62398
2008-05-01	27	77.23	143.6	0	0	0	0	0	0
2008-06-01	25.29	80.83	44	0	0	0	0	0	0
2008-07-01	26.5	71.98	46.4	0	0	0	0	0	0
2008-08-01	26.6	66.32	1.2	0	0	0	0	0	2.0674
2008-09-01	26.9	66.33	3.2	2.88018	5.76037	0.288018	0.288018	3.1682	4.96278
2008-10-01	27.1	67.03	1.4	0	0	0	0	0	0
2008-11-01	27.6	68	4.6	0	0	0.235905	0.235905	0.235905	2.12089
2008-12-01	28.2	67.66	4.2	0	0	0	0	0	0
2009-01-01	27.5	72.71	170	0	0	0	0	0	0
2009-02-01	26.8	77.7	306.8	0	0	0	0	0	0
2009-03-01	26.1	83.61	492	0	0	0.265111	2.91622	0.265111	2.33809
2009-04-01	25.9	84.39	552.2	0	0	0	0	0	0
2009-05-01	25.8	84.55	301.2	0	0	0	0	0	0
2009-06-01	26	79.94	242	0	0	0	0	0	0
2009-07-01	25.9	77.72	204	0	0	0	0	0	0
2009-08-01	26.3	72.55	41	0	0	0	0	0	0
2009-09-01	27.1	68.84	4.2	0	0	0	0	0	0
2009-10-01	27.2	67.49	7.6	0	0	0.473037	0.473037	0.473037	6.42811
2009-11-01	27.7	67.43	6.6	2.67451	5.34902	0	0	2.67451	2.33263
2009-12-01	27.7	71.44	13.6	2.37869	4.75737	0.237869	0.237869	2.61656	4.20345
2010-01-01	28.3	70.14	53.4	0	0	0	0	0	0
2010-02-01	28.6	72.4	73.4	0	0	0.269833	2.96816	0.269833	2.41546
2010-03-01	28.9	70.67	39.2	5.31773	10.6355	0.531773	0.531773	5.84951	9.23788
2010-04-01	25.9	84.39	552.2	0	0	1.15607	4.04624	1.15607	9.97506
2010-05-01	25.8	84.55	301.2	0	0	0	0	0	0
2010-06-01	26	79.94	242	4.72032	9.44064	0	0	4.72032	4.17537
2010-07-01	25.9	77.72	204	0	0	0	0	0	0
2010-08-01	26.3	72.55	41	0	0	0	0	0	0
2010-09-01	27.63	63.06	0	2.56739	5.13479	0	0	2.56739	2.30256
2010-10-01	27.2	67.49	7.6	0	0	0.241371	2.65508	0.241371	2.1758
2010-11-01	29.1	59.85	0	2.67451	5.34902	0	0	2.67451	2.39808
2010-12-01	28	70.17	57.4	2.40385	4.80769	0.721154	0.721154	3.125	8.45845
2011-01-01	28.9	65.12	18.2	0	0	0	0	0	0
2011-02-01	27.8	71.75	0	0	0	0.234357	2.57792	0.234357	2.1245
2011-03-01	26.9	78.27	264.8	0	0	0	0	0	0
2011-04-01	27.3	77.19	145	2.83206	5.66412	0	0	2.83206	2.51193
2011-05-01	27.2	73.96	132.2	2.84738	5.69476	0.284738	0.284738	3.13212	4.94927
2011-06-01	26.7	75.37	128	0	0	0	0	0	0
2011-07-01	26.8	69.13	7.2	0	0	0	0	0	0
2011-08-01	26.8	65.27	0.2	2.57865	5.1573	0.51573	0.51573	3.09438	6.90608
2011-09-01	27.1	64.91	1.4	0	0	0.245399	0.245399	0.245399	2.1877
2011-10-01	27.3	66.03	11.4	0	0	0	0	0	0
2011-11-01	27.7	66.9	4.6	4.92854	9.85707	0.492854	0.492854	5.42139	8.92061
2011-12-01	28.1	68.74	16.2	2.93513	5.87027	0	0	2.93513	2.58065
2012-01-01	28.9	65.12	18.2	0	0	0	0	0	0
2012-02-01	27.8	71.75		0	0	0.290192	3.19211	0.290192	2.49875
2012-03-01	26.9	78.27	264.8	7.98509	15.9702	0	0	7.98509	7.10059
2012-04-01	27.3	77.19	145	4.65224	9.30449	0.232612	0.232612	4.88486	6.3065
2012-05-01	27.2	73.96	132.2	2.69833	5.39665	0	0	2.69833	2.42014
2012-06-01	26.7	75.37	128	0	0	0	0	0	0
2012-07-01	26.8	69.13	7.2	2.35128	4.70256	0	0	2.35128	2.13493
2012-08-01	26.8	65.27	0.2	0	0	0.475737	0.475737	0.475737	4.22565
2012-09-01	27.1	64.91	1.4	0	0	0	0	0	0
2012-10-01	27.3	66.03	11.4	2.53871	5.07743	0.507743	3.04646	3.04646	6.68003
2012-11-01	27.7	66.9	4.6	0	0	0.579374	3.47625	0.579374	5.11117
2012-12-01	28.1	68.74	16.2	0	0	0	0	0	0
2013-01-01	28	71.32	46.4	0	0	0	0	0	0
2013-02-01	28.2	71.56	102.8	0	0	0.234302	0.234302	0.234302	2.07987
2013-03-01	28.4	73.02	69.2	4.88759	9.77517	0.488759	0.488759	5.37634	8.81251
2013-04-01	27.5	78.14	175.8	0	0	0.234412	0.234412	0.234412	2.09952
2013-05-01	27.3	77.38	133.2	0	0	0	0	0	0
2013-06-01	26.5	77.8	224.6	0	0	0	0	0	0
2013-07-01	26.3	75.51	88.6	0	0	0.457247	0.457247	0.457247	4.16146
2013-08-01	27.1	68.12	13.8	2.69687	5.39374	0	0	2.69687	2.39406
2013-09-01	27.3	66.95	11.2	0	0	0.450248	4.95272	0.450248	4.0282
2013-10-01	27.4	66.02	11.4	0	0	0.255951	0.255951	0.255951	2.23614
2013-11-01	27.7	67.79	13.4	2.73673	5.47345	0	0	2.73673	2.37079
2013-12-01	28	67.77	61.4	0	0	0.253421	2.78763	0.253421	4.57247
2014-01-01	27.7	70.86	72.3	2.44081	4.88162	0	0	2.44081	2.19106
2014-02-01	27.3	76.17	136.6	0	0	0	0	0	0
2014-03-01	27.3	77.12	142.2	0	0	0	0	0	0
2014-04-01	27	84.69	276	0	0	0	0	0	0
2014-05-01	26.8	54.09	260	2.32937	4.65875	0	0	2.32937	2.07814
2014-06-01	27.1	71.53	58.6	0	0	0	0	0	0
2014-07-01	26.7	68.83	36.8	2.62467	5.24934	0	0	2.62467	2.2899
2014-08-01	27	63.85	2.4	2.66383	5.32765	0	0	2.66383	2.33973
2014-09-01	27.3	65.79	8.4	0	0	0.241838	0.241838	0.241838	2.15239
2014-10-01	27.7	63.55	5.2	2.41604	4.83209	0	0	2.41604	2.13083
2014-11-01	27.6	66.04	19	0	0	0	0	0	0
2014-12-01	27.7	67.26	52.6	0	0	0.515198	0.515198	0.515198	4.61042
2015-01-01	27.5	69.08	75	0	0	0	0	0	0
2015-02-01	27.5	72.77	147.8	0	0	0.265182	2.917	0.265182	2.35073
2015-03-01	26.8	77.64	379.4	0	0	0	0	0	0
2015-04-01	26.8	79.31	301	0	0	0.280426	0.280426	0.280426	2.47709
2015-05-01	27.7	73.29	86.6	0	0	0.268889	0.268889	0.268889	2.36799
2015-06-01	27.3	73.06	75.2	0	0	0	0	0	0
2015-07-01	26.4	73.03	155.8	0	0	0	0	0	0
2015-08-01	26.7	66.86	12.8	2.36855	4.73709	0.236855	0.236855	2.6054	4.21585
2015-09-01	27.1	66.48	18	2.41488	4.82975	0	0	2.41488	2.12947
2015-10-01	27.5	64.76	37.2	0	0	0.242483	2.66731	0.242483	2.13584
2015-11-01	27.8	65.95	2.2	0	0	0	0	0	0
2015-12-01	28	67	52.8	0	0	0	0	0	0

## Sheet: Goiania city aninymized
Month	Average weather data			Acinetobacter bloodstream infections rates
	temperature	humidity	total rainfall	Intensive care unit, Carbapenem-R	Overall intensive care units	Non-critical wards, Carbapenem-R	Overall non critical wards	Overall Carbapenem-R	Overall Acinetobacter
2006-01-01	16.1	51.42	60.6	0	0	0	0	0	0
2006-02-01	14.7	72.2	2.4	0	0	0	0	0	0
2006-03-01	20.68	80.41	100.6	0	0	0	0	0	0
2006-04-01	17.9	74.76	14.6	0	0	0	0	0	0
2006-05-01	14.7	72.2	2.4	0	0	0	0	0	0
2006-06-01	14.9	77.23	42.4	0	0	0	0	0	0
2006-07-01	15.68	71.01	50.2	0	0	0	0	0	0
2006-08-01	16.1	51.42	60.6	0	0	0	0	0	0
2006-09-01	15.13	72.97	191.4	0	0	0	0	0	0
2006-10-01	17.86	77.96	45.8	0	0	0	0	0	0
2006-11-01	18.72	78.97	188.8	0	0	0	0	0	0
2006-12-01	21.04	77.75	43.2	0	0	0	0	0	0
2007-01-01	21.01	79.55	62.2	0	0	0	0	0	0
2007-02-01	21.45	76.79	141.8	0	0	0	0	0	0
2007-03-01	22.43	72.72	142.6	0	0	0	0	0	0
2007-04-01	19.38	79.46	110.4	0	0	1.40115	1.40115	1.40115	1.40115
2007-05-01	16.62	79.74	94.4	54.3478	54.3478	0	0	54.3478	54.3478
2007-06-01	15.8	72.61	0.4	0	0	1.5921	1.5921	1.5921	1.5921
2007-07-01	13.41	72.09	114.8	0	0	0	0	0	0
2007-08-01	21.9	72.35	11.4	0	0	0	0	0	0
2007-09-01	17.87	72.56	93.2	57.4713	57.4713	0	0	57.4713	57.4713
2007-10-01	18.4	77.63	138	68.0272	68.0272	0	1.57233	68.0272	69.5995
2007-11-01	18.87	73.75	122.6	0	0	0	0	0	0
2007-12-01	20.61	75.07	222.4	0	0	0	0	0	0
2008-01-01	19.64	80.65	187	0	0	0	0	0	0
2008-02-01	20.79	77.31	141	0	0	0	0	0	0
2008-03-01	20.35	76.38	193.8	0	0	0	0	0	0
2008-04-01	17.43	80.57	118.6	0	0	0	0	0	0
2008-05-01	15.02	78.16	70	65.3595	65.3595	0	0	65.3595	65.3595
2008-06-01	13.62	78.83	138.8	0	0	0	0	0	0
2008-07-01	15.42	70.82	35.2	0	0	1.6852	1.6852	1.6852	1.6852
2008-08-01	15.93	76.26	121	0	0	0	0	0	0
2008-09-01	14.7	77.68	30.4	0	0	0	0	0	0
2008-10-01	18.61	79.71	193.6	0	0	0	0	0	0
2008-11-01	18.32	80.24	56.6	0	0	0	0	0	0
2008-12-01	19.46	75.69	64	55.8659	55.8659	0	0	55.8659	55.8659
2009-01-01	20.68	76.61	194.14	0	0	0	0	0	0
2009-02-01	21.98	77.51	87	0	0	0	0	0	0
2009-03-01	21.63	76.25	83.6	59.1716	59.1716	0	0	59.1716	59.1716
2009-04-01	18.97	76.8	43.6	59.5238	59.5238	1.55159	1.55159	61.0754	61.0754
2009-05-01	16.79	77.72	28.4	0	0	0	0	0	0
2009-06-01	12.8	75.04	32.4	0	0	0	0	0	0
2009-07-01	15.08	78.91	12	0	0	0	3.12256	0	3.12256
2009-08-01	16.74	70.05	17.6	0	0	0	0	0	0
2009-09-01	18.36	77.59	23.2	0	0	4.66999	4.66999	4.66999	4.66999
2009-10-01	19.22	76.28	1.2	59.5238	59.5238	0	1.52068	59.5238	61.0445
2009-11-01	23.09	75.14	127.8	0	62.8931	0	0	0	62.8931
2009-12-01	22.02	76.94	130.2	170.455	170.455	0	1.62893	170.455	172.083
2010-01-01	22.57	80.04	50.08	0	0	0	1.58128	0	1.58128
2010-02-01	23.69	74.91	169.8	66.2252	66.2252	0	0	66.2252	66.2252
2010-03-01	22.57	77.98	143.8	58.4795	58.4795	1.23457	1.23457	59.7141	59.7141
2010-04-01	19.24	76.21	50.8	0	0	0	0	0	0
2010-05-01	16.75	79.16	14.8	50.7614	101.523	0	0	50.7614	101.523
2010-06-01	15.63	74.14	11.2	0	0	2.66418	2.66418	2.66418	2.66418
2010-07-01	16.94	51.65	25	55.8659	55.8659	1.37193	2.74386	57.2379	58.6098
2010-08-01	16.51	66.43	5.1	65.3595	65.3595	0	0	65.3595	65.3595
2010-09-01	17.59	74.24	37.2	0	0	0	1.69319	0	1.69319
2010-10-01	15.91	81.92	149.2	62.5	62.5	0	0	62.5	62.5
2010-11-01	18.74	73.72	99.2	0	0	1.38793	1.38793	1.38793	1.38793
2010-12-01	19.78	78.35	311	62.5	62.5	0	0	62.5	62.5
2011-01-01	21.75	77.92	332.6	0	0	0	0	0	0
2011-02-01	21.52	75.76	264.4	0	0	0	0	0	0
2011-03-01	18.9	77.47	71.6	58.8235	58.8235	0	0	58.8235	58.8235
2011-04-01	18.58	71.14	100	0	0	0	0	0	0
2011-05-01	14.88	73.88	30	184.049	184.049	0	0	184.049	184.049
2011-06-01	12.84	72.14	111.8	0	0	0	0	0	0
2011-07-01	14.45	73.88	157.8	0	0	1.31268	1.31268	1.31268	1.31268
2011-08-01	14.67	71.17	224.6	57.1429	57.1429	1.22519	1.22519	58.368	58.368
2011-09-01	14.88	71.65	59.4	0	0	0	0	0	0
2011-10-01	17.43	72.51	179.2	0	0	0	0	0	0
2011-11-01	17.64	70.67	72.2	0	0	0	0	0	0
2011-12-01	19.82	67.83	104.8	0	0	3.2041	4.80615	3.2041	4.80615
2012-01-01	20.19	71.63	77	0	0	1.66141	1.66141	1.66141	1.66141
2012-02-01	22.13	71.87	186.6	0	0	0	1.68606	0	1.68606
2012-03-01	20.35	69.35	44	0	0	1.46007	1.46007	1.46007	1.46007
2012-04-01	18.33	74.54	167.6	0	0	2.9656	2.9656	2.9656	2.9656
2012-05-01	15.28	77.14	74.6	182.927	182.927	0	0	182.927	182.927
2012-06-01	14.61	74.52	147.6	0	0	0	0	0	0
2012-07-01	14.23	73.56	96.6	0	0	0	0	0	0
2012-08-01	16.27	71.25	29.4	0	0	2.00924	2.00924	2.00924	2.00924
2012-09-01	17.06	70.28	60.4	0	0	1.79824	1.79824	1.79824	1.79824
2012-10-01	19.11	72.17	147.2	58.4795	58.4795	0	0	58.4795	58.4795
2012-11-01	19.01	72.48	52.4	0	0	0	0	0	0
2012-12-01	22.32	73.65	237.4	0	0	0	0	0	0
2013-01-01	19.87	73.99	70.2	0	0	1.85151	1.85151	1.85151	1.85151
2013-02-01	21.06	74.13	188.6	0	0	0	0	0	0
2013-03-01	19.46	76	128	0	0	0	0	0	0
2013-04-01	17.76	73.54	50.4	0	0	0	0	0	0
2013-05-01	16.42	74.13	66.6	0	0	0	0	0	0
2013-06-01	14.87	74.36	307.6	0	0	0	0	0	0
2013-07-01	14.1	74.01	139.8	55.5556	55.5556	0	0	55.5556	55.5556
2013-08-01	15.18	69.41	38.6	0	0	0	0	0	0
2013-09-01	16.09	71.85	181	0	0	0	0	0	0
2013-10-01	17.4	72.41	97	0	0	0	1.59261	0	1.59261
2013-11-01	18.77	75.68	92.2	0	0	0	0	0	0
2013-12-01	21.01	72.83	48.8	0	0	0	0	0	0
2014-01-01	22.79	70.29	243.2	0	0	0	0	0	0
2014-02-01	22.64	71.27	113.6	0	0	0	0	0	0
2014-03-01	20.42	75.89	212	0	0	0	0	0	0
2014-04-01	18.22	78.85	75.8	0	0	0	0	0	0
2014-05-01	16.07	78.16	87.8	0	0	0	0	0	0
2014-06-01	15.66	77.53	200.6	0	0	0	0	0	0
2014-07-01	14.99	75.23	27.2	0	0	0	0	0	0
2014-08-01	dados inexistentes	dados inexistentes	dados inexistentes	0	0	0	0	0	0
2014-09-01	dados inexistentes	dados inexistentes	dados inexistentes	60.241	60.241	0	0	60.241	60.241
2014-10-01	20.33	69.7	21	0	0	0	1.54631	0	1.54631
2014-11-01	19.34	75.72	115	0	0	0	0	0	0
2014-12-01	21.01	75.21	150.4	59.1716	59.1716	0	0	59.1716	59.1716
2015-01-01	22.74	72.94	173	60.9756	60.9756	0	1.92604	60.9756	62.9016
2015-02-01	21.25	79.56	245	0	0	0	0	0	0
2015-03-01	20.11	80.84	196.8	0	0	0	0	0	0
2015-04-01	18.43	78.63	54	0	0	0	0	0	0
2015-05-01	16.04	82.43	117	0	0	0	0	0	0
2015-06-01	15.12	78.47	81.6	62.1118	62.1118	0	0	62.1118	62.1118
2015-07-01	15.11	80.19	176.8	59.5238	59.5238	0	0	59.5238	59.5238
2015-08-01	17.57	69.49	26.4	0	0	0	0	0	0
2015-09-01	17.94	74.91	109.2	0	0	0	0	0	0
2015-10-01	18.22	83.49	228.8	0	57.8035	0	0	0	57.8035
2015-11-01	18.92	85.38	231	0	0	0	1.74703	0	1.74703
2015-12-01	21.37	80.42	260.2	0	0	0	0	0	0
